# Supplementary material for: Computational Modeling of O-Linked Glycan Biosynthesis in CHO Cells
Source: Molecules. 2022 Mar 8;27(6):1766. doi: 10.3390/molecules27061766 (PMC8950484; doi:10.3390/molecules27061766)
Supplement: Supplementary file 1 [file molecules-27-01766-s001.zip]

Archive with 1 entries (1 files):
- supp figs.pdf
